# Supplementary material for: An alternative CYB5A transcript is expressed in aneuploid ALL and enriched in relapse
Source: BMC Genom Data. 2022 Apr 18;23:30. doi: 10.1186/s12863-022-01041-1 (PMC9014596; doi:10.1186/s12863-022-01041-1)
Supplement: Supplementary file 1 — Additional file 1. Summary table cohort 1. This table lists basic clinical characteristics (e.g. age at ID, time to REL, sex, bone marrow blast count), molecular subgroups and the status of CYB5Aalt for each sample of the exploratory cohort. Further, it indicates which samples had sufficient RNA to detect gene fusions and alternative transcripts, referred to as cohort 1 (n = 86), and passed the quality check for gene expression analysis. [file 12863_2022_1041_MOESM1_ESM.xlsx]

## Sheet: Tabelle1
sample_name	patient	time to REL (days)	bone marrow blast count (%)	RNA sufficient for gene fusion analysis (cohort 1, n=86)	RNA sufficient for gene expression analysis	CYB5Aalt	subgroup
AE02_ID	AE02	475	72	yes	yes	positive	NH_HeH
AE02_REL	AE02	475	70	yes	yes	positive	NH_HeH
AE04_ID	AE04	175	92	yes	yes	negative	NH_HeH
AE04_REL	AE04	175	52	yes	yes	negative	NH_HeH
AE05_ID	AE05	462	67	yes	yes	positive	NH_HeH
AE05_REL	AE05	462	100	yes	yes	negative	NH_HeH
AE07_ID	AE07	297	94	no	no	negative	unknown
AE07_REL	AE07	297	79	yes	no	negative	unknown
AE10_ID	AE10	346	83	yes	yes	negative	Ph_like
AE10_REL	AE10	346	100	yes	yes	negative	Ph_like
AE14_ID	AE14	316	95	yes	yes	negative	DUX4r
AE14_REL	AE14	316	100	yes	yes	negative	DUX4r
AE27_ID	AE27	88	87	yes	yes	negative	Pax5mut
AE27_REL	AE27	88	60	no	no	negative	Pax5mut
AE29_ID	AE29	163	80	yes	yes	negative	LH_NT
AE29_REL	AE29	163	NA	yes	yes	negative	LH_NT
AL02_ID	AL02	1116	91	yes	no	negative	Ph_like
AL02_REL	AL02	1116	100	no	no	negative	Ph_like
AL03_ID	AL03	609	95	yes	yes	positive	NH_HeH
AL03_REL	AL03	609	100	yes	yes	positive	NH_HeH
AL04_ID	AL04	615	100	yes	yes	negative	LH_NT
AL04_REL	AL04	615	100	yes	yes	negative	LH_NT
AL06_ID	AL06	919	91	yes	yes	negative	BCL2r
AL06_REL	AL06	919	100	yes	yes	negative	BCL2r
AL09_ID	AL09	656	100	yes	yes	negative	unknown
AL09_REL	AL09	656	100	yes	yes	negative	unknown
AL10_ID	AL10	848	100	no	no	negative	LH_NT
AL10_REL	AL10	848	100	no	no	negative	LH_NT
AL12_ID	AL12	1333	100	yes	yes	negative	BCL2r
AL12_REL	AL12	1333	100	yes	yes	negative	unknown
AL18_ID	AL18	868	62	yes	yes	negative	Ph_like
AL18_REL	AL18	868	100	yes	yes	negative	Ph_like
AL20_ID	AL20	551	100	yes	yes	negative	ZNF384f
AL20_REL	AL20	551	100	no	no	negative	ZNF384f
AL26_ID	AL26	590	93	yes	yes	negative	DUX4r
AL26_REL	AL26	590	87	no	no	negative	DUX4r
AL27_ID	AL27	699	88	yes	no	negative	NH_HeH
AL27_REL	AL27	699	96	yes	yes	positive	NH_HeH
AL28_ID	AL28	717	72	no	no	negative	NH_HeH
AL28_REL	AL28	717	57	no	yes	negative	NH_HeH
AL30_ID	AL30	945	87	no	no	negative	ZNF384f
AL30_REL	AL30	945	53	yes	yes	negative	ZNF384f
AL31_ID	AL31	788	88	no	no	negative	unknown
AL31_REL	AL31	788	100	yes	yes	negative	unknown
AL32_ID	AL32	679	73	yes	yes	negative	LH_NT
AL32_REL	AL32	679	NA	yes	yes	positive	LH_NT
AL33_ID	AL33	712	77	yes	yes	negative	Ph_like
AL33_REL	AL33	712	100	yes	yes	negative	Ph_like
PE01_ID	PE01	631	90	yes	yes	negative	MEF2Dr
PE01_REL	PE01	631	99	yes	yes	negative	MEF2Dr
PE02_ID	PE02	428	81	yes	yes	negative	DUX4r
PE02_REL	PE02	428	98	yes	yes	negative	DUX4r
PE03_ID	PE03	246	83	yes	yes	negative	Pax5mut
PE03_REL	PE03	246	97	yes	yes	negative	Pax5mut
PE04_ID	PE04	588	64	yes	yes	negative	Ph_like
PE04_REL	PE04	588	88	yes	yes	negative	Ph_like
PE05_ID	PE05	331	60	yes	yes	negative	Ph_like
PE05_REL	PE05	331	89	yes	yes	negative	Ph_like
PE06_ID	PE06	295	60	yes	yes	negative	PAX5r
PE06_REL	PE06	295	86	yes	yes	negative	PAX5r
PE07_ID	PE07	615	91	yes	yes	negative	NH_HeH
PE07_REL	PE07	615	94	yes	yes	positive	NH_HeH
PE08_ID	PE08	744	98	yes	yes	negative	DUX4r
PE08_REL	PE08	744	98	yes	yes	negative	DUX4r
PE09_ID	PE09	511	92	yes	yes	negative	DUX4r
PE09_REL	PE09	511	92	yes	yes	negative	DUX4r
PE10_ID	PE10	776	97	yes	yes	negative	Ph_like
PE10_REL	PE10	776	95	yes	yes	negative	Ph_like
PE11_ID	PE11	368	98	yes	yes	negative	DUX4r
PE11_REL	PE11	368	52	yes	yes	negative	DUX4r
PE12_ID	PE12	564	90	yes	yes	negative	Ph_like
PE12_REL	PE12	564	92	yes	yes	positive	Ph_like
PL01_ID	PL01	918	88	yes	yes	negative	DUX4r
PL01_REL	PL01	918	95	yes	yes	negative	DUX4r
PL02_ID	PL02	2347	85	yes	yes	negative	DUX4r
PL02_REL	PL02	2347	93	yes	yes	negative	DUX4r
PL03_ID	PL03	1210	99	yes	yes	negative	DUX4r
PL03_REL	PL03	1210	98	yes	yes	negative	DUX4r
PL04_ID	PL04	1387	94	yes	yes	negative	DUX4r
PL04_REL	PL04	1387	96	yes	yes	negative	DUX4r
PL05_ID	PL05	1140	87	yes	yes	negative	Ph_like
PL05_REL	PL05	1140	94	yes	yes	negative	Ph_like
PL06_ID	PL06	988	95	yes	yes	negative	Ph_like
PL06_REL	PL06	988	93	yes	no	negative	Ph_like
PL07_ID	PL07	2630	89	yes	yes	positive	NH_HeH
PL07_REL	PL07	2630	99	yes	yes	positive	NH_HeH
PL08_ID	PL08	3016	96	no	no	negative	Ph_like
PL08_REL	PL08	3016	98	yes	yes	negative	Ph_like
PL09_ID	PL09	1298	87	yes	yes	positive	NH_HeH
PL09_REL	PL09	1298	84	yes	yes	positive	NH_HeH
PL10_ID	PL10	1328	93	yes	yes	negative	NH_HeH
PL10_REL	PL10	1328	92	yes	yes	negative	NH_HeH
PL11_ID	PL11	1216	99	yes	yes	negative	DUX4r
PL11_REL	PL11	1216	99	yes	yes	negative	DUX4r
PL12_ID	PL12	1065	NA	yes	yes	negative	DUX4r
PL12_REL	PL12	1065	97	yes	yes	negative	DUX4r
PL13_ID	PL13	1201	NA	no	yes	negative	Ph_like
PL13_REL	PL13	1201	93	no	yes	negative	Ph_like
PL14_ID	PL14	1458	93	yes	no	negative	kmt2aF
PL14_REL	PL14	1458	79	yes	no	negative	kmt2aF
