# Supplementary material for: An alternative CYB5A transcript is expressed in aneuploid ALL and enriched in relapse
Source: BMC Genom Data. 2022 Apr 18;23:30. doi: 10.1186/s12863-022-01041-1 (PMC9014596; doi:10.1186/s12863-022-01041-1)
Supplement: Supplementary file 2 — Additional file 2. Summary table cohort 2. This table lists available basic clinical characteristics (age at ID, sex), molecular subgroup annotation and occurrence of CYB5Aalt for each sample of the validation cohort (cohort 2, n = 140). The table also shows which samples were used for detection of gene fusions (including CYB5Aalt) and were used for gene expression analysis. [file 12863_2022_1041_MOESM2_ESM.xlsx]

## Sheet: Tabelle1
sample_name	RNA sufficient for gene fusion analysis (cohort 2, n=140)	RNA sufficient for gene expression analysis	CYB5Aalt	subgroup
Berlin_LB516	yes	yes	negative	PAX5mut
Berlin_S64289	yes	yes	negative	PAX5mut
Berlin_S71259	yes	yes	negative	PAX5mut
BerlinML394	yes	yes	negative	unknown
BerlinML4179	yes	yes	positive	Ph_like
BerlinML4360	yes	yes	negative	Ph_pos
BerlinML4457	yes	yes	negative	Ph_pos
BerlinML4496	yes	yes	negative	Ph_pos
Berlin_LB626	yes	yes	negative	Ph_like
Berlin_S58991	yes	yes	negative	unknow
Berlin_S67653	yes	yes	negative	Ph_like
Berlin_S70054	yes	yes	negative	unknown
Berlin_S74032	yes	yes	negative	unknown
Berlin_S60799	yes	yes	negative	PAX5mut
Berlin_S61921	yes	yes	negative	PAX5mut
Berlin_S70505	yes	yes	negative	PAX5mut
Berlin081193	yes	yes	negative	MLLr
Berlin092461	yes	yes	negative	DUX4r
Berlin114550	yes	yes	negative	Ph_like
Berlin116059	yes	yes	negative	unknown
Berlin12491	yes	yes	negative	Ph_like
Berlin2472	yes	yes	negative	Ph_like
Berlin2473	yes	yes	negative	LH - NT
Berlin2492	yes	yes	negative	DUX4r
Berlin2495	yes	yes	positive	Ph_like
Berlin46567	yes	yes	negative	MEF2Dr
Berlin46731	yes	yes	negative	DUX4r
Berlin47912	yes	yes	negative	DUX4r
Berlin48529	yes	yes	negative	Ph_like
Berlin53139	yes	yes	negative	unknown
Berlin54533	yes	yes	negative	LH - NT
Berlin54927	yes	yes	negative	LH - NT
Berlin55106	yes	yes	negative	PAX5mut
Berlin56747	yes	yes	negative	Ph_like
Berlin56933	yes	yes	negative	MEF2Dr
Berlin58009	yes	yes	negative	Ph_like
Berlin59778	yes	yes	positive	NH - HeH
Berlin60842	yes	yes	negative	DUX4r
Berlin63180	yes	yes	negative	Ph_like
Berlin63277	yes	yes	negative	DUX4r
Berlin63951	yes	yes	negative	Ph_like
Berlin65025	yes	yes	negative	PBX1-TCF3
Berlin66648	yes	yes	negative	NH - HeH
Berlin70239	yes	yes	negative	ZNF384f
Berlin70262	yes	yes	negative	MEF2Dr
Berlin72224	yes	yes	negative	Ph_pos
BerlinML3279	yes	yes	negative	DUX4r
BerlinML3377	yes	yes	negative	Ph_like
BerlinML3379	yes	yes	negative	LH - NT
BerlinML3405	yes	yes	negative	LH - NT
BerlinML3417	yes	yes	negative	unknow
BerlinML3434	yes	yes	negative	Ph_pos
BerlinML3442	yes	yes	negative	ZNF384f
BerlinML3555	yes	yes	negative	DUX4r
BerlinML3579	yes	yes	negative	MLLr
BerlinML3718	yes	yes	negative	Ph_pos
BerlinML3844	yes	yes	negative	Ph_like
BerlinML3845	yes	yes	negative	unknown
BerlinML3915	yes	yes	negative	PAX5mut
BerlinML3918	yes	yes	negative	MLLr
BerlinML3925	yes	yes	negative	DUX4r
BerlinML4007	yes	yes	negative	unknown
BerlinML4021	yes	yes	negative	MLLr
BerlinML4043	yes	yes	negative	PAX5mut
BerlinML4078	yes	yes	negative	LH - NT
BerlinML4090	yes	yes	negative	ZNF384f
BerlinML4117	yes	yes	negative	LH - NT
BerlinML4134	yes	yes	negative	MLLr
BerlinML4213	yes	yes	negative	unknown
BerlinML4267	yes	yes	negative	MLLr
BerlinML4329	yes	yes	negative	Ph_like
BerlinML4451	yes	yes	negative	Ph_pos
BerlinML4456	yes	yes	negative	PAX5mut
BerlinML802	yes	yes	negative	MEF2Dr
Berlin_S55128	yes	yes	negative	PAX5mut
Berlin_S55777	yes	yes	negative	PAX5mut
Berlin_S58501	yes	yes	negative	PAX5mut
Berlin_S59478	yes	yes	negative	PAX5mut
Berlin_LB16	yes	yes	negative	ZNF384f
Berlin_LB31	yes	yes	negative	ETV6-RUNX1
Berlin_LB326	yes	yes	negative	unknown
Berlin_LB891	yes	yes	negative	unknown
Berlin_S53131	yes	yes	negative	ZNF384f
Berlin_S53312	yes	yes	negative	PBX1-TCF3
Berlin_S53460	yes	yes	negative	ETV6-RUNX1
Berlin_S54262	yes	yes	negative	ZNF384f
Berlin_S54703	yes	yes	negative	PAX5r
Berlin_S55386	yes	yes	negative	Ph_like
Berlin_S56495	yes	yes	negative	MLLr
Berlin_S57231	yes	yes	positive	NH - HeH
Berlin_S57451	yes	yes	negative	DUX4r
Berlin_S57674	yes	yes	negative	Ph_like
Berlin_S57808	yes	yes	negative	ZNF384f
Berlin_S58280	yes	yes	negative	ZNF384f
Berlin_S58385	yes	yes	negative	ZNF384f
Berlin_S58730	yes	yes	negative	ZNF384f
Berlin_S59424	yes	yes	positive	NH - HeH
Berlin_S59706	yes	yes	negative	MEF2Dr
Berlin_S59835	yes	yes	negative	MLLr
Berlin_S60002	yes	yes	negative	ZNF384f
Berlin_S60100	yes	yes	negative	ZNF384f
Berlin_S60227	yes	yes	negative	DUX4r
Berlin_S60831	yes	yes	negative	MLLr
Berlin_S61693	yes	yes	negative	DUX4r
Berlin_S61940	yes	yes	negative	DUX4r
Berlin_S62194	yes	yes	negative	PBX1-TCF3
Berlin_S62261	yes	yes	negative	PAX5r
Berlin_S62271	yes	yes	negative	ZNF384f
Berlin_S62296	yes	yes	negative	PAX5r
Berlin_S62344	yes	yes	negative	Ph_like
Berlin_S62550	yes	yes	negative	ZNF384f
Berlin_S63507	yes	yes	negative	unknown
Berlin_S65146	yes	yes	negative	PBX1-TCF3
Berlin_S65730	yes	yes	negative	Ph_like
Berlin_S65791	yes	yes	negative	DUX4r
Berlin_S66754	yes	yes	negative	DUX4r
Berlin_S67535	yes	yes	positive	NH - HeH
Berlin_S67865	yes	yes	negative	PBX1-TCF3
Berlin_S67946	yes	yes	negative	unknown
Berlin_S68125	yes	yes	negative	Ph_like
Berlin_S68387	yes	yes	negative	Ph_like
Berlin_S68524	yes	yes	negative	DUX4r
Berlin_S68566	yes	yes	negative	unknown
Berlin_S68604	yes	yes	positive	unknown
Berlin_S68700	yes	yes	negative	DUX4r
Berlin_S69225	yes	yes	negative	Ph_like
Berlin_S69732	yes	yes	negative	DUX4r
Berlin_S69996	yes	yes	negative	ETV6-RUNX1
Berlin_S70273	yes	yes	negative	DUX4r
Berlin_S70539	yes	yes	negative	ZNF384f
Berlin_S71305	yes	yes	negative	Ph_like
Berlin_S71390	yes	yes	negative	Ph_like
Berlin_S71531	yes	yes	positive	Ph_like
Berlin_S71698	yes	yes	negative	unknown
Berlin_S71790	yes	yes	positive	Ph_like
Berlin_S72152	yes	yes	negative	ETV6-RUNX1
Berlin_S73045	yes	yes	negative	Ph_like
Berlin_S73551	yes	yes	negative	PBX1-TCF3
Berlin_S73785	yes	yes	negative	ZNF384f
Berlin_S74040	yes	yes	negative	DUX4r
