# Supplementary material for: An alternative CYB5A transcript is expressed in aneuploid ALL and enriched in relapse
Source: BMC Genom Data. 2022 Apr 18;23:30. doi: 10.1186/s12863-022-01041-1 (PMC9014596; doi:10.1186/s12863-022-01041-1)
Supplement: Supplementary file 5 — Additional file 5. Virtual Karyotypes of cohort 1. Virtual karyotypes are displayed as a table. The table displays gross copy number fold changes from diploid samples and loss of heterozygosity (LOH), if whole chromosomes or major parts of a chromosome arm were affected. ICSN nomenclature has not been used, as e.g. translocations were inferred from RNAseq data but not analyzed for the construction of virtual karyotypes. [file 12863_2022_1041_MOESM5_ESM.xlsx]

## Sheet: Tabelle1
CNV fold change, 0.5 = hemizygous deletion, 1 = diploid , 1.5 = trisomy, 2 = tetrasomie, 4 = octasomy, LOH = Loss of heterozygosity
	AE04	PL09	AL28	AL03	AL27	AE05	PL07	AE02	PL10	PE07	AE29	AL32	AL10	AL04	AL31	AL09	PE06	AL06	AL12	AL20	AL30	PE01	PL14	PE03	AE27	PE09	PE11	PL01	AE14	AL26	PE02	PE08	PL02	PL03	PL04	PL11	PL12	AE10	AL02	AL33	PE04	PE05	PE10	PE12	PL05	PL06	PL08	PL13
	NH	NH	NH	NH	HeH	HeH	HeH	HeH	HeH	HeH	LH-NT	LH-NT	LH-NT	LH-NT	unknown	unknown	unknown	unknown	unknown	ZNF384	ZNF384	MEF2D	KMT2A	PAX5mut	PAX5mut	DUX4r	DUX4r	DUX4r	DUX4r	DUX4r	DUX4r	DUX4r	DUX4r	DUX4r	DUX4r	DUX4r	DUX4r	Ph-like	Ph-like	Ph-like	Ph-like	Ph-like	Ph-like	Ph-like	Ph-like	Ph-like	Ph-like	Ph-like
	WES,SNP	WES,SNP	WES	WES,SNP	WES,SNP	WES	WES,SNP	WES	WES	WES	WES	WES	WES	WES	WES	WES	WES	WES	WES	WES	WES	WES	WES	WES	WES	WES	WES	WES	WES	WES	WES	WES	WES	WES	WES	WES	WES	WES	WES	WES	WES	WES	WES	WES	WES	WES	WES	WES
1p	1, LOH	1, LOH	1, LOH	1, LOH	1	1	1	1	1	1	2	2	2	2	1	1	1	1	1	1	1	1	1	1	1	1	1	1	1	1	1	1	1	1	1	1	1	1	1	1	1	1	1	1	1	1	1	1
1q	1, LOH	1, LOH	1, LOH	1.5, LOH	1	1	1	1	1	1	2	2	2	2	1	1	1	1	1	1	1	1	1	1	1	1	1	1	1	1	1	1	1	1	1	1	1	1	1	1	1	1	1	1	1	1	1	1
2p	1, LOH	1, LOH	1, LOH	1, LOH	1	1	1	1	1	1	1.5	1.5	1 , LOH	1	1	1	1	1	1	1	1	1	1	1	1	1	1	1	1	1	1	1	1	1	1	1	1	1	1	1	1	1	1	1	1	1	1	1
2q	1, LOH	1, LOH	1, LOH	1, LOH	1	1	1	1	1	1	1.5	1.5	1, LOH	1	1	1	1	1	1	1	1	1	1	1	1	1	1	1	1	1	1	1	1	1	1	1	1	1	1	1	1	1	1	1	1	1	1	1
3p	1, LOH	1, LOH	1, LOH	1	1	1	1	1	1	1	1, LOH	1, LOH	1, LOH	0.5	1	1	1	1	1	1	1	1	1	1	1	1	1	1	1	1	1	1	1	1	1	1	1	1	1	1	1	1	1	1	1	1	1	1
3q	1, LOH	1, LOH	1, LOH	1	1	1	1	1	1	1	1, LOH	1, LOH	1, LOH	0.5	1	1	1	1	1	1	1	1	1	1	1	1	1	1	1	1	1	1	1	1	1	1	1	1	1	1	1	1	1	1	1	1	1	1
4p	1, LOH	1, LOH	1.5	1.5	1.5	1.5	1.5	1.5	1.5	1	1, LOH	1	1, LOH	1, LOH	1	1	1	1	1	1	1	1	1	1	1	1	1	1	1	1	1	1	1	1	1	1	1	1	1	1	1	1	1	1	1	1	1	1
4q	1, LOH	1, LOH	2	1.5	1.5	1.5	1.5	1.5	1.5	1	1, LOH	1	1, LOH	1, LOH	0.5	1	1	1	1	1	1	1	1	1	1	1	1	1	1	1	1	1	1	1	1	1	1	1	1	1	1	1	1	1	1	1	1	1
5p	1, LOH	1, LOH	1, LOH	1, LOH	1	1	1	1	1	1	2	1.5	2	0.5	1	1	1	1	1	1	1	1	1	1	1	1	1	1	1	1	1	1	1	1	1	1	1	1	1	1	1	1	1	1	1	1	1	1
5q	1, LOH	1, LOH	1, LOH	1, LOH	1	1	1	1	1	1	2	1.5	2	0.5	1	1	1	1	1	1	1	1	1	1	1	1	1	1	1	1	1	1	1	1	1	1	1	1	1	1	1	1	1	1	1	1	1	1
6p	1, LOH	1, LOH	1, LOH	1.5	1.5	1.5	1.5	1	1	1.5	2	2	2	2	1	1	1	1	1	1	1	1	1	1	1	1	1	1	1	1	1	1	1	1	1	1	1	1	1	1	1	1	1	1	1	1	1	1
6q	1, LOH	1, LOH	1, LOH	1.5	1.5	1.5	1.5	1	1	1.5	2	2	2	2	1	1	1	1	1	1	1	1	1	1	1	1	1	1	1	1	1	1	1	1	1	1	1	1	1	1	1	1	1	1	1	1	1	1
7p	1, LOH	1, LOH	1, LOH	1, LOH	1	1	1	1	1	1	1, LOH	1, LOH	1, LOH	0.5	0.5	1	1	1	1	1	1	1	1	1	1	1	1	1	1	1	1	1	1	1	1	1	1	1	1	1	1	1	1	1	1	1	1	1
7q	1, LOH	1, LOH	1, LOH	1, LOH	1	1	1	1	1	1	1, LOH	1, LOH	1, LOH	0.5	0.5	1	1	1	1	1	1	1	1	1	1	1	1	1	1	1	1	1	1	1	1	1	1	1	1	1	1	1	1	1	1	1	1	1
8p	1, LOH	1, LOH	1.5	1, LOH	1.5	1	1	1	1	1	1, LOH	1.5	2	2	1	1	1	1	1	1	1	1	1	1	1	1	1	1	1	1	1	1	1	1	1	1	1	1	1	1	1	1	1	1	1	1	1	1
8q	1, LOH	1, LOH	1.5	1, LOH	1.5	1	1	1	1	1	1, LOH	1.5	2	2	1	1	1	1	1	1	1	1	1	1	1	1	1	1	1	1	1	1	1	1	1	1	1	1	1	1	1	1	1	1	1	1	1	1
9p	1, LOH	1, LOH	1, LOH	1.5	1	1	1	1	1	1	1, LOH	1	2	0.5	1	1, LOH	0.5	1	1	1	1	0.5	1	1, LOH	1, LOH	0.5	1, LOH	1, LOH	1	1	1	1	1	1	1	1	1	1, LOH	1	1	1	1	1	1	1	1	1	1
9q	1, LOH	1, LOH	1, LOH	1.5	1	1	1	1	1	1.5	1, LOH	1	2	0.5	1	1	1	1	1	1	1	1	1	1, LOH	1	0.5	1	1	1	1	1	1	1	1	1	1	1	1	1	1	1	1	1	1	1	1	1	1
10p	1, LOH	1, LOH	1.5	1.5	1.5	1	1	1	1	1.5	2	1.5	2	1	1	1	1	1.5	1	1	1	1	1	1	1	1	1	1	1	1	1	1	1	1	1	1	1	1	1	1	1	1	1	1	1	1	1	1
10q	1, LOH	1, LOH	1	1.5	1.5	1	1	1	1	1	1, LOH	1.5	2	1	1	1	1	1	1	1	1	1	1	1	1	1	1	1	1	1	1	1	1	1	1	1	1	1	1	1	1	1	1	1	1	1	1	1
11p	1, LOH	1, LOH	1, LOH	1	1	1	1	1	1	1	2	2	1, LOH	1	1	1	1	1	1	1	1	1	1	1	1	1	1	1	1	1	1	1	1	1	1	1	1	1	1	1	1	1	1	1	1	1	1	1
11q	1, LOH	1, LOH	1, LOH	1	1	1	1	1	1	1	2	2	1, LOH	4	1	1	1	1	1	1	1	1	1	1	1	1	1	1	1	1	1	1	1	1	1	1	1	1	1	1	1	1	1	1	1	1	1	1
12p	1, LOH	1, LOH	1, LOH	1	1	1	1	1	1	1	1.5	2	1, LOH	2	1	1	1	1	1	1	1	1	1	1	1	1	1	1	1	1	1	1	1	1	1	1	1	1	1	1	1	1	1	1	1	1	1	1
12q	1, LOH	1, LOH	1, LOH	1	1	1	1	1	1	1, LOH	1.5	2	1, LOH	2	1	1	1	1	1	1	1	1	1	1	1	1	1	1	1	1	1	1	1	1	1	1	1	1	1	1	1	1	1	1	1	1	1	1
13	1, LOH	1, LOH	1, LOH	1, LOH	1	1	1	1	1	1.5	1, LOH	1, LOH	1, LOH	0.5	1	1	1	1	1	1	1	1	1	1	1	1	1	1	1	1	1, LOH	1	1	1	1	1	1	1	1	1	0.5	1	1	1	1	1	1	1
14	2	2	2	1.5	1.5	1.5	1.5	1.5	1	1.5, LOH	1, LOH	1, LOH	2	2	1	1	1	1	1	1	1	1	1	1	1	1	1	1	1	1	1	1	1	1	1	1	1	1	1	1	1	1	1	1	1	1	1	1
15	1, LOH	1, LOH	1, LOH	1, LOH	1	1	1, LOH	1	1	1	1, LOH	1, LOH	1, LOH	0.5	1	1	1	1	1	1	1	1	1	1	1	1	1	1	1	1	1	1	1	1	1	1	1	1	1	1	1	1	1	1	1	1	1	1
16p	1, LOH	1, LOH	1, LOH	1, LOH	1	1	1	1	1	1	1, LOH	1, LOH	1, LOH	0.5	1	1	1	1	1	1	1	1	1	1	1	1	1	1	1	1	1	1	1	1	1	1	1	1	1	1	1	1	1	1	1	1	1	1
16q	1, LOH	1, LOH	1, LOH	1, LOH	1	1	1	1	1	1	1, LOH	1, LOH	1, LOH	0.5	1	1	1	1	1	1	1	1	1	1	1	1	1	1	1	1	1	1	1	1	1	1	1	1	1	1	1	1	1	1	1	1	1	1
17p	1, LOH	1, LOH	0.5	1.5	1	1.5	1.5	1.5	1	1.5	1, LOH	1, LOH	1, LOH	0.5	0.5	1	1	1	1	1	1	1	1	1	1, LOH	1	1	1	1	1	1	1	1	1	1	1	1	1	1	1	1	1	1	1	1	1	1	1
17q	1, LOH	1, LOH	1.5, LOH	1.5	1	1.5	1.5	1.5	1	1.5	1, LOH	1, LOH	1, LOH	0.5	1	1	1	1	1	1	1	1	1	1	1	1	1	1	1	1	1	1	1	1	1	1	1	1	1	1	1	1	1	1	1	1	1	1
18p	1, LOH	1, LOH	1.5	1.5	1.5	1.5	1.5	1.5	1	1.5	1.5	2	2	1	1	1	1	1	1	1	1	1	1	1	1	1	1	1	1	1	1	1	1	1	1	1	1	1	1	1	1	1	1	1	1	1	1	1
18q	1, LOH	1, LOH	1.5	1.5	1	1.5	1.5	1.5	1	1	1.5	2	2	1	1	1	1	1	1	1	1	1	1	1	1	1	1	1	1	1	1	1	1	1	1	1	1	1	1	1	1	1	1	1	1	1	1	1
19p	1, LOH	1, LOH	1, LOH	1.5	1	1	1	1	1	1	2	1.5	2	2	1	1	1	1	1	1	1	1	1	1	1	1	1	1	1	1	1	1	1	1	1	1	1	1	1	1	1	1	1	1	1	1	1	1
19q	1, LOH	1, LOH	1, LOH	1, LOH	1	1	1	1	1	1	2	1.5	2	2	1	1	1	1	1	1	1	1	1	1	1	1	1	1	1	1	1	1	1	1	1	1	1	1	1	1	1	1	1	1	1	1	1	1
20p	1, LOH	1, LOH	1, LOH	1	1	1	1	1	1	1	1.5	1.5	1, LOH	0.5	1	1	1	1	1	1	1	1	1	1	1	1	1	1	1	1	1	1	1	1	1	1	1	1	1	1	1	1	1	1	1	1	1	1
20q	1, LOH	1, LOH	1, LOH	1	1	1	1	1	1	1	1.5	1.5	1, LOH	0.5	1	1	1	1	1	1	1	1	1	1	1	1	1	1	1	1	1	1	1	1	1	1	1	1	1	1	1	1	1	1	1	1	1	1
21	2	2	2	2	2	1.5	2	1.5	2	2	2	2	2	2	1	1	1	1	1	1	1	1	1	1	1	1	1	1	1	1	1	1	1	1	1	1	1	1	1	1	1	1	1	1	1	1, LOH	1	1
22	1, LOH	1, LOH	1, LOH	1	1	1.5	1	1	1	1	2	1.5	2	2	1	1	1	1.5	1	1	1	1	1	1	1	1	1	1	1	1	1	1	1	1	1	1	1	1	1	1	1	1	1	1	1	1	1	1
X	1.5	1, LOH	2	1.5	1.5	1.5	2	1.5	2	1.5	2	2	2	2	1	1	1	1	1	1	1	1	1	1	1	1	1	1	1	1	1	1	1	1	1	1	1	1	1	1	1	1	1	1	1	1	1	2
Y	1	1	2	1.5	1	1	1	1	1	1	1.5	1.5	0.5	0.5	1	1	1	1	1	1	1	1	1	1	1	1	1	1	1	1	1	1	1	1	1	1	1	1	1	1	1	1	1	1	1
